# Supplementary material for: Clinical, Immunological, and Genetic Features in 49 Patients With ZAP-70 Deficiency: A Systematic Review
Source: Front Immunol. 2020 May 5;11:831. doi: 10.3389/fimmu.2020.00831 (PMC7214800; doi:10.3389/fimmu.2020.00831)
Supplement: Supplementary file 4 [file Table_2.xlsx]

## Sheet: ZAP70- EDITEDFINAL-15 AUG-5-NS
Supplementary File (Table 1_v1).
Patient code	Ethnicity	Age at the time of report	Age of onset	Diagnostic delay	Consanguinity	Sex	life status	Pneumonia	Sinusitis	Candidiasis	BCGosis	Bronchiectasis	Autoimmunity	Entropathy	Splenomegaly	Hepatomegaly	Lymphoadenopathy	Malignancy	WBC (Cell/μL)	Lymph (Cell/μL)	Neutrophil (Cell/μL)	CD3 (Cell/μL)	CD4 (Cell/μL)	CD8 (Cell/μL)	CD19 (Cell/μL)	CD16-56 (Cell/μL)	IgG (μg/dl)	IgA (μg/dl)	IgM (μg/dl)	TREC	PHA response	BMT or HSCT	cDNA_Mutation	Amino acid changes	Exon or Intron number
P1	Mennonite	N/A	6	N/A	NO	Female	Alive	YES	NO	NO	NO	NO	NO	NO	NO	NO	NO	NO	N/A	N/A	N/A	N/A	N/A	N/A	N/A	N/A	240	117	113	N/A	N/A	YES	c.1624-11G>A	p.K541_K542insLEQ
P2	Mennonite	N/A	5	N/A	NO	Female	Alive	YES	NO	oral	NO	NO	NO	NO	NO	NO	NO	NO	N/A	N/A	N/A	N/A	N/A	N/A	N/A	N/A	N/A	N/A	N/A	N/A	649	YES	c.1763C>A/ c.1624-11G>A	p.S518R/p.K541_K542insLEQ
P3	Mennonite	N/A	4	N/A	NO	Male	Alive	NO	NO	NO	NO	NO	NO	NO	NO	NO	NO	NO	N/A	N/A	N/A	N/A	N/A	N/A	N/A	N/A	N/A	N/A	N/A	N/A	226	YES	c.1763C>A/ c.1624-11G>A	p.S518R/p.K541_K542insLEQ
P4	Mennonite	N/A	12	N/A	NO	Male	Dead	YES	NO	NO	NO	NO	NO	NO	NO	NO	YES	NO	N/A	N/A	N/A	N/A	N/A	N/A	N/A	N/A	1870	160	170	N/A	1077	YES	c.1763C>A/ c.1624-11G>A	p.S518R/p.K541_K542insLEQ
P5	Hispanic	12	2	10	1st degree	Female	Alive	YES	NO	YES	NO	NO	NO	NO	NO	NO	NO	NO	N/A	20000	N/A	N/A	N/A	0	N/A	N/A	27	13	62	N/A	N/A	NO	c.1719_1731delTGACTGCTGGATC	p.D574Tfs*10
P6	Mennonite	4.5	2.5	N/A	1st degree	Male	Alive	YES	NO	NO	NO	NO	NO	YES	NO	NO	NO	NO	N/A	N/A	N/A	3500	1610	70	1400	N/A	30	13	29	N/A	N/A	YES	c.1624-11G>A	p.K541_K542insLEQ
P7	Japanese	2	2	N/A	NO	Male	Alive	NO	NO	NO	NO	NO	NO	NO	NO	NO	NO	NO	25000	9750	3250	N/A	N/A	N/A	N/A	N/A	610	18	67	N/A	647	YES	c.448C>A/ c.1923A>T	p.P80Q/ p.M572L
P8	French	N/A	N/A	N/A	N/A	N/A	N/A	N/A	N/A	N/A	N/A	N/A	N/A	N/A	N/A	N/A	N/A	N/A	N/A	N/A	N/A	N/A	N/A	N/A	N/A	N/A	N/A	N/A	N/A	N/A	N/A	NO	c.1520C>T	p.A507V
P9	French	N/A	N/A	N/A	N/A	N/A	N/A	N/A	N/A	N/A	N/A	N/A	N/A	N/A	N/A	N/A	N/A	N/A	N/A	N/A	N/A	N/A	N/A	N/A	N/A	N/A	N/A	N/A	N/A	N/A	N/A	NO	c.1520C>T	p.A507V
P10	German	N/A	3	4	NO	Female	Alive	YES	N/A	N/A	N/A	N/A	N/A	N/A	N/A	N/A	N/A	N/A	N/A	20000	N/A	N/A	N/A	N/A	N/A	N/A	N/A	N/A	N/A	N/A	N/A	NO	c.1719_1731delTGACTGCTGGATC	p.D574Tfs*10
P11	Caucasian	10	7	3	2nd degree	Male	Alive	YES	N/A	N/A	N/A	N/A	N/A	N/A	N/A	N/A	N/A	YES	10600	8480	N/A	N/A	3392	N/A	N/A	N/A	63	N/A	N/A	N/A	N/A	YES	c.1602C>T	p.R465C
P12	Japanese	8	6	2	N/A	Female	N/A	N/A	N/A	N/A	N/A	N/A	N/A	N/A	N/A	N/A	N/A	N/A	N/A	N/A	N/A	N/A	N/A	N/A	N/A	N/A	788	96	154	N/A	1578	YES	c.1603G>A	p.R465H
P13	Italian	13	11	N/A	N/A	Male	Alive	N/A	N/A	N/A	N/A	N/A	N/A	N/A	N/A	N/A	N/A	N/A	N/A	N/A	N/A	N/A	N/A	251	2830	N/A	N/A	N/A	N/A	N/A	N/A	YES	Not reported	Not reported
P14	Turkish	13	3	10	2nd degree	Female	Dead	YES	NO	YES	NO	NO	NO	NO	NO	YES	YES	NO	N/A	2800	N/A	1700	1700	20	N/A	N/A	785	118	179	N/A	57.9	NO	c.1010T>G	p.L337A	EX;9
P15	Turkish	N/A	4	1	1st degree	Female	Alive	YES	NO	NO	NO	NO	NO	NO	NO	NO	YES	NO	N/A	5300	N/A	4200	4000	50	N/A	N/A	203	118	49	N/A	85.8	NO	c.1520C>T	p.A507V	EX;11
P16	Turkish	N/A	2	9	2nd degree	Female	Alive	YES	NO	YES	YES	NO	NO	NO	YES	YES	YES	NO	N/A	17100	N/A	7800	6400	200	N/A	N/A	560	86	72	N/A	23	NO	c.1690T>C	p.C564R	EX:12
P17	malagasy	108	2	106	NO	Male	Alive	YES	YES	YES	NO	YES	NO	NO	NO	NO	NO	NO	N/A	1300	N/A	494	286	78	286	N/A	1140	114	112	N/A	N/A	NO	c.836+121G>A		INT:7
P18	Portugese	N/A	2	N/A	1st degree	Female	Alive	YES	NO	NO	YES	NO	NO	NO	NO	NO	YES	NO	N/A	N/A	N/A	N/A	N/A	42	N/A	N/A	N/A	N/A	N/A	N/A	0	NO	c.508C>T	p.R170C
P19	Portugese	N/A	2	N/A	NO	Male	Alive	YES	NO	NO	YES	NO	NO	NO	NO	NO	YES	NO	13620	8172	N/A	N/A	N/A	46	N/A	N/A	N/A	255	177	N/A	N/A	YES	c.508C>T	p.R170C
P20	N/A	11	11	1	NO	Female	Dead	YES	NO	NO	NO	NO	NO	NO	YES	YES	YES	YES	N/A	N/A	N/A	1335	1333	11	337	N/A	460	120	370	N/A	1103	NO	c.836_837delAT		EX;5
P21	Turkish	N/A	N/A	N/A	1st degree	Male	Alive	N/A	N/A	N/A	N/A	N/A	N/A	N/A	N/A	N/A	N/A	N/A	N/A	4000	N/A	2780	2700	0	750	N/A	N/A	N/A	N/A	N/A	0	YES	c.1153C>T	p.R385C
P22	Turkish	N/A	5	3	1st degree	Male	Alive	YES	NO	NO	NO	NO	NO	NO	NO	NO	NO	NO	N/A	N/A	N/A	N/A	N/A	N/A	N/A	N/A	N/A	N/A	N/A	N/A	N/A	YES	c.1153C>T	p.R385C	EX;10
P23	Mennonite	24	4	3	N/A	Male	Alive	YES	N/A	N/A	N/A	YES	N/A	N/A	N/A	N/A	N/A	N/A	N/A	N/A	N/A	1071	1044	27	774	183	180	40	40	86	0.2	YES	c.1624-11G>A	p.K541_K542insLEQ
P24	Turkish	5	2	1	1st degree	Female	Dead	YES	NO	NO	NO	NO	NO	NO	YES	YES	NO	NO	57000	2000	N/A	2000	1840	160	1560	66	772	25	88	N/A	N/A	NO	c.1747C>T	p.R514C	EX:12
P25	Mennonite	9	7	0	NO	Male	Alive	YES	N/A	N/A	N/A	N/A	N/A	N/A	N/A	N/A	N/A	N/A	N/A	N/A	N/A	1700	1650	20	N/A	N/A	768	329	212	0	470	NO	c.1624-11G>A	p.K541_K542insLEQ
P26	Kurdish	45	0.36	6.64	1st degree	Male	Alive	YES	NO	NO	NO	NO	NO	NO	NO	NO	NO	NO	N/A	7200	N/A	4464	4248	72	1872	792	61	10	87	150	0.85	YES	c.1483-1495del13	p.A495fs*75
P27	Turkish	24	6	N/A	1st degree	Male	Dead	YES	NO	YES	NO	NO	NO	NO	NO	NO	NO	NO	N/A	3600	N/A	1757	1658	72	1134	634	399	184	56	58	N/A	YES	c.1520C>T	p.A507V
P28	Turkish	N/A	6	12	1st degree	Male	Dead	NO	YES	NO	NO	NO	NO	NO	YES	YES	NO	NO	N/A	3200	N/A	1425	N/A	N/A	1626	139	890	27	81	N/A	N/A	NO	c.1193C>T	p.I398S	EX:10
P29	Turkish	2	2	6	2nd degree	Male	Dead	YES	NO	NO	NO	NO	YES	NO	NO	NO	NO	YES	N/A	5330	N/A	2185	2100	75	200	960	1800	65	86	N/A	44	NO	c.1193C>T	p.I398S	EX:10
P30	Turkish	48	4	20	2nd degree	Male	Alive	YES	NO	YES	YES	NO	NO	NO	NO	YES	NO	NO	N/A	3300	N/A	2300	2250	30	800	190	1200	208	164	N/A	54.1	NO	c.1504_1505insGC	p.P502Afs*43	EX:12
P31	Turkish	13	8	5	NO	Male	Dead	NO	NO	NO	YES	NO	NO	NO	NO	YES	YES	NO	6800	2500	2600	1800	1590	104	585	133	558	28.4	92.5	N/A	5.71	NO	c.1520C>T	p.A507V	EX:12
P32	Mennonite	N/A	N/A	N/A	N/A	Male	Alive	N/A	N/A	N/A	N/A	N/A	N/A	N/A	N/A	N/A	N/A	N/A	N/A	N/A	N/A	N/A	N/A	N/A	N/A	N/A	N/A	N/A	N/A	N/A	N/A	YES	c.1624-11G>A	p.K541_K542insLEQ	INT
P33	Mennonite	N/A	N/A	N/A	N/A	Female	Alive	YES	NO	NO	NO	NO	NO	NO	NO	NO	NO	NO	N/A	8000	N/A	4255	4156	80	3051	N/A	131	568	86	N/A	N/A	YES	c.1624-11G>A	p.K541_K542insLEQ	INT
P34	Mennonite	N/A	N/A	N/A	N/A	Female	Alive	YES	NO	YES	NO	NO	NO	NO	NO	NO	NO	NO	N/A	4400	N/A	2796	2447	306	874	N/A	680	100	210	N/A	N/A	YES	c.1624-11G>A	p.K541_K542insLEQ	INT
P35	Mennonite	N/A	N/A	N/A	N/A	Female	Alive	YES	NO	NO	NO	NO	NO	NO	NO	NO	NO	NO	N/A	5800	N/A	2806	2572	233	2163	N/A	1160	106	122	N/A	N/A	YES	c.1624-11G>A	p.K541_K542insLEQ	INT
P36	Mennonite	N/A	N/A	N/A	N/A	Female	Alive	N/A	N/A	N/A	N/A	N/A	N/A	N/A	N/A	N/A	N/A	N/A	N/A	5500	N/A	2606	2375	290	1692	N/A	667	43	154	N/A	N/A	YES	c.1624-11G>A	p.K541_K542insLEQ	INT
P37	Mennonite	N/A	N/A	N/A	N/A	Female	Alive	NO	NO	NO	NO	NO	NO	NO	NO	NO	NO	NO	N/A	5600	N/A	3442	3104	282	1241	N/A	1430	453	132	N/A	N/A	YES	c.1624-11G>A	p.K541_K542insLEQ	INT
P38	Mennonite	N/A	N/A	N/A	N/A	Male	Alive	NO	NO	YES	NO	NO	NO	NO	NO	NO	NO	NO	N/A	7000	N/A	4008	3801	69	1866	N/A	570	859	148	N/A	N/A	YES	c.1624-11G>A	p.K541_K542insLEQ	INT
P39	Mennonite	N/A	N/A	N/A	N/A	Female	Alive	NO	NO	NO	NO	NO	YES	NO	NO	NO	NO	NO	N/A	5200	N/A	2584	2497	44	1771	N/A	504	109	109	N/A	N/A	YES	c.1624-11G>A	p.K541_K542insLEQ	INT
P40	Caucasian	60	9	15	NO	Male	Alive	NO	NO	NO	NO	NO	YES	YES	NO	NO	NO	NO	N/A	N/A	N/A	1215	784	294	216	490	276	37	25	99	N/A	YES	c.574C>T / c.1079G>C	p.R192W / p.R360P	EX:5,9
P41	Caucasian	42	1	1	NO	Female	Alive	NO	NO	NO	NO	NO	YES	YES	NO	NO	NO	NO	N/A	N/A	N/A	2449	2041	233	2215	933	334	39	9	75	2	YES	c.574C>T / c.1079G>C	p.R192W / p.R360P	EX:5,9
P42	Coptic	396	9	27	1st degree	Male	Alive	NO	NO	YES	NO	NO	YES	YES	NO	NO	YES	NO	N/A	N/A	N/A	N/A	N/A	N/A	N/A	N/A	N/A	N/A	N/A	N/A	N/A	NO	c.1272C>T	p.G355G	EX:10
P43	Irainian	36	5	31	1st degree	Male	Alive	YES	YES	YES	NO	NO	YES	NO	NO	NO	NO	NO	17600	11616	N/A	2567.1	1719	940.8	2218	N/A	1536	39	113	N/A	1.6	NO	c.1561G>A	p.D521N	EX:12
P44	Indian	N/A	2	10	2nd degree	Male	Dead	YES	N/A	NO	YES	N/A	N/A	YES	N/A	N/A	N/A	N/A	28850	19041	6635.5	13900	13709.5	114.24	2285	2858	618	148	170	64	N/A	NO	c.183T>A	p.I61N	EX;3
P45	Mexican	15	7	2	NO	Female	Alive	NO	NO	NO	NO	NO	NO	NO	NO	NO	NO	NO	N/A	N/A	N/A	820	765	22	519	345	472.6	74.6	90	N/A	N/A	NO	c.37G>C / c.1198C>T	p.G13R / p.R400W	EX;3,10
P46	Chinese	7	2	5	NO	Male	Alive	YES	NO	NO	NO	NO	YES	YES	NO	NO	YES	NO	13160	5400	N/A	4238.5	4181.4	51.3	504.9	634	189	6.6	13.2	N/A	N/A	NO	c.598-599delCT / c.847C>T	p.L200fs*28 / p.R283*	EX:5,8
P47	Mexican-American	360	3	204	NO	Female	Alive	YES	NO	NO	NO	YES	NO	NO	NO	NO	NO	NO	N/A	609	N/A	750	604	84	134	119	400	111	124	N/A	338	NO	c.733G>A / c.1505C>T	p.G245R / p.P502L	EX:6,12
P48	Japanese	21	21	0	NO	Male	Dead	NO	NO	NO	NO	NO	NO	NO	YES	NO	YES	NO	N/A	4480	N/A	1520	1210	220	1610	1210	1601	182	282	0	N/A	NO	c.703-1G>A / c.1674G>A	---/p.M558I	EX:6,13
P49	Indian	N/A	10.13	0	1st degree	Male	Dead	YES	N/A	NO	YES	N/A	N/A	YES	N/A	N/A	YES	N/A	11240	6270	3034.8	5602	2644	2895	504	63	220	60	22	N/A	N/A	NO	c.847C>T	p.R283*
